# Supplementary material for: Complementary feeding practices and nutrient intakes of children aged 6–24 months from Bangladeshi background living in Tower Hamlets, East London: a feasibility study
Source: J Health Popul Nutr. 2020 Feb 28;39:4. doi: 10.1186/s41043-020-0213-1 (PMC7048146; doi:10.1186/s41043-020-0213-1)
Supplement: Supplementary file 1 — Additional file 1: Table S1. Maternal Anthropometric Characteristics. A table that includes some maternal anthropometric data including BMI and BMI class, shown as number and %. [file 41043_2020_213_MOESM1_ESM.xlsx]

## Sheet: Sheet1
Table S1. Maternal anthropometric characteristics (n=25)
Characteristic	Mean	SD
Maternal weight (kg)	61.9	9.9
Maternal height (cm)	152.7	6.3
BMI (kg m-2)	26.5	3.7
	n	%
BMI Class
Underweight (BMI < 18.5 kg m-2)	2	8
Normal ( 18.5 kg m-2 ³ BMI < 25.0 kg m-2)	6	24
Overweight (25.0 £ BMI < 30.0 kg m-2)	12	48
Obese ( BMI ³ 30.0 kg m-2)	5	20
SD, standard deviation; BMI, body mass index.
